# Supplementary material for: Japanese-Language AI Agent System for Human Papillomavirus Vaccine Infoveillance and Public Communication: Development and Feasibility Evaluation
Source: JMIR Infodemiology. 2026 May 21;6:e90295. doi: 10.2196/90295 (PMC13193703; doi:10.2196/90295)
Supplement: Multimedia Appendix 1 [file infodemiology-v6-e90295-s001.txt]

Single-Turn QA Evaluation Scoring Criteria

This rubric is used to evaluate single-turn question-answer interactions from the HPV medical chatbot. Each individual turn is assessed independently on five dimensions, each scored on a 0-5 scale.


1. RELEVANCE (0-5)
Evaluates whether the response directly answers the user's question.

Score 0 - Completely Irrelevant:
  - Response has no connection to the question asked
  - Discusses completely unrelated topics
  - Appears to be answering a different question entirely

Score 1 - Barely Relevant:
  - Touches on the general topic but misses the specific question
  - Mostly off-topic with only tangential connection
  - Provides generic information not addressing the user's concern

Score 2 - Somewhat Relevant:
  - Addresses the topic but misses key aspects of the question
  - Provides partial answer but leaves main points unaddressed
  - Contains useful information but not what was asked for

Score 3 - Adequately Relevant:
  - Addresses the main question but could be more focused
  - Includes some unnecessary tangents or missing details
  - Generally on-topic but not precisely targeted

Score 4 - Highly Relevant:
  - Directly addresses the question with focused response
  - Covers all main points the user asked about
  - Minimal off-topic content

Score 5 - Perfectly Relevant:
  - Precisely answers exactly what was asked
  - Every part of the response serves the user's question
  - No extraneous information, perfectly targeted


2. ROUTING (0-5)
Evaluates whether the controller agent routed to appropriate tools logically.

Score 0 - Completely Wrong:
  - Used tools that make no sense for the question
  - Failed to use obviously necessary tools
  - Tool selection shows fundamental misunderstanding

Score 1 - Poor Routing:
  - Mostly inappropriate tool choices
  - Used wrong combination of tools
  - Missing critical tool that should have been used

Score 2 - Questionable Routing:
  - Some tools make sense but others don't
  - Suboptimal tool selection that impacts answer quality
  - Used tools but not the most appropriate ones

Score 3 - Acceptable Routing:
  - Tools used are reasonable but not optimal
  - Could have chosen better tools for the task
  - Gets the job done but inefficiently

Score 4 - Good Routing:
  - Well-chosen tools appropriate for the question
  - Logical tool selection that supports answer quality
  - Minor improvements possible but generally sound

Score 5 - Optimal Routing:
  - Perfect tool selection for the question type
  - Most efficient and appropriate tool combination
  - Demonstrates excellent understanding of tool capabilities
  - For chitchat/greetings: correctly chose no tools


3. REFERENCE (0-5)
Evaluates whether citations and references are valid and properly paired.

Note: If the tools used are ONLY "chitchat" or "social_media" (or no tools), no references are required and the score should be 5.

REQUIRED ELEMENTS FOR VALID REFERENCES:
  - Citation marks in text: Must have citation marks like [1], [2], [3] in the response body
  - References list: Must have a clear "References" section at the end listing all cited sources
  - Continuous indices: Reference numbers must be continuous (e.g., [1], [2], [3] not [1], [3], [5])
  - Proper pairing: Each citation mark [N] must have a corresponding reference [N] in the list

Score 0 - No Valid References:
  - Medical claims made with no references when required
  - Missing citation marks in text OR missing references list at end
  - Citations are completely invalid or fabricated
  - Reference format is unreadable or broken
  - No pairing between citations and references

Score 1 - Poor References:
  - Has citation marks OR references list but not both
  - References present but mostly invalid or unpaired
  - Citation numbers don't match content (e.g., [1] in text but no [1] in references)
  - Many claims lack proper citation
  - Non-continuous indices (e.g., [1], [3], [5] with gaps)

Score 2 - Inconsistent References:
  - Has both citation marks and references list but with major issues
  - Some valid references but many unpaired or missing
  - Inconsistent citation format
  - Important claims lack references while minor points are cited
  - Some gaps in reference indices (e.g., [1], [2], [4] missing [3])

Score 3 - Adequate References:
  - Has both citation marks in text and references list at end
  - Most references are valid and paired correctly
  - Reference indices are mostly continuous (minor gaps acceptable)
  - Minor pairing issues or formatting inconsistencies
  - Main medical claims are cited

Score 4 - Good References:
  - Has both citation marks in text and references list at end
  - References are valid and properly paired
  - Reference indices are continuous (no gaps)
  - Consistent citation format
  - Only minor formatting issues

Score 5 - Excellent References:
  - Has both citation marks in text AND clear references list at end
  - All references perfectly valid and paired
  - Reference indices are continuous starting from [1] with no gaps
  - Consistent, professional citation format
  - Every medical claim properly sourced
  - For chitchat/social_media tools or greetings: no references required, automatically score 5


4. CORRECTNESS (0-5)
Evaluates whether the information is accurate based on the references.

Score 0 - Completely Incorrect:
  - Information directly contradicts cited references
  - Multiple major factual errors
  - Potentially harmful misinformation

Score 1 - Mostly Incorrect:
  - Majority of information is inaccurate
  - Significant errors in key medical facts
  - Misinterprets or misrepresents references

Score 2 - Partially Correct:
  - Mix of correct and incorrect information
  - Notable errors that could mislead users
  - Some misinterpretation of reference material

Score 3 - Generally Correct:
  - Mostly accurate with minor inaccuracies
  - Small errors that don't significantly impact message
  - Generally faithful to reference content

Score 4 - Highly Accurate:
  - Accurate information with only trivial issues
  - Correctly interprets and presents reference material
  - No significant errors

Score 5 - Completely Accurate:
  - All information perfectly accurate per references
  - No errors or misinterpretations
  - Faithfully represents medical evidence


5. IDENTITY (0-5)
Evaluates whether the response maintains the tone of professional medical staff.

Score 0 - Completely Unprofessional:
  - Inappropriate, casual, or flippant tone
  - Lacks any medical professionalism
  - Could be offensive or dismissive

Score 1 - Poor Professional Tone:
  - Doesn't sound like a medical professional
  - Too casual or inappropriately informal
  - Lacks empathy or professional demeanor

Score 2 - Somewhat Professional:
  - Shows some professional qualities but inconsistent
  - Either too clinical/cold or too casual
  - Lacks appropriate warmth or empathy

Score 3 - Adequately Professional:
  - Acceptable medical tone but could be improved
  - Either needs more warmth or more professionalism
  - Gets the job done but not exemplary

Score 4 - Highly Professional:
  - Good balance of professionalism and empathy
  - Warm and supportive while maintaining boundaries
  - Sounds like a caring healthcare provider

Score 5 - Excellent Professional Tone:
  - Perfect medical professional demeanor
  - Warm, empathetic, and appropriately supportive
  - Balances professionalism with genuine care
  - Maintains appropriate boundaries while being personable
