# Supplementary material for: Japanese-Language AI Agent System for Human Papillomavirus Vaccine Infoveillance and Public Communication: Development and Feasibility Evaluation
Source: JMIR Infodemiology. 2026 May 21;6:e90295. doi: 10.2196/90295 (PMC13193703; doi:10.2196/90295)
Supplement: Multimedia Appendix 2 [file infodemiology-v6-e90295-s002.txt]

Multi-Turn Conversation Evaluation Scoring Criteria

This rubric is used to evaluate multi-turn conversations from the HPV medical chatbot. It assesses complete conversations (multiple turns grouped by chat_id) on three dimensions, each scored on a 0-5 scale.


1. CONTEXT-MEMORY (0-5)
Evaluates whether the agent can use conversation history effectively across multiple turns.

Score 0 - No Context Awareness:
  - Treats each turn as completely independent
  - Repeats information already provided
  - Asks for information the user already gave
  - No evidence of remembering previous exchanges

Score 1 - Minimal Context Awareness:
  - Mostly treats questions as independent
  - Occasionally acknowledges prior context but doesn't use it
  - Frequently repeats information
  - Poor connection between turns

Score 2 - Inconsistent Context Use:
  - Sometimes uses context, sometimes ignores it
  - May remember some things but forgets others
  - Inconsistent reference to prior exchanges
  - Context awareness is unreliable

Score 3 - Generally Maintains Context:
  - Usually remembers previous exchanges
  - Occasional lapses in context retention
  - Generally avoids repetition
  - Mostly connects turns appropriately

Score 4 - Good Context Retention:
  - Consistently remembers and references prior context
  - Builds on previous exchanges effectively
  - Rarely repeats information
  - Good continuity across turns

Score 5 - Excellent Context Memory:
  - Perfect retention of all prior context
  - Seamlessly integrates conversation history
  - Builds naturally on all previous exchanges
  - Never repeats information unnecessarily
  - References earlier context appropriately when relevant


2. TOPIC-CENTERING (0-5)
Evaluates whether the conversation flows naturally like a medical consultation.

Score 0 - Completely Disjointed:
  - No coherent topic flow
  - Random, unconnected responses
  - Doesn't maintain any consultation structure
  - Confusing and chaotic progression

Score 1 - Poor Flow:
  - Topics seem random and disconnected
  - No natural progression of ideas
  - Lacks consultation-like structure
  - Jarring transitions between topics

Score 2 - Somewhat Coherent:
  - Some topic coherence but frequently jumpy
  - Attempts consultation flow but inconsistent
  - Transitions are often abrupt or unclear
  - Partial consultation structure

Score 3 - Acceptable Flow:
  - Generally stays on topic
  - Acceptable progression though not smooth
  - Resembles a consultation but could be more natural
  - Some awkward transitions

Score 4 - Good Natural Progression:
  - Topics flow logically and naturally
  - Smooth transitions between related topics
  - Consultation-like structure is clear
  - Professional progression of discussion

Score 5 - Excellent Consultation Flow:
  - Perfect natural flow like a real medical consultation
  - Topics progress logically and professionally
  - Smooth, contextually appropriate transitions
  - Maintains focus while allowing natural topic evolution
  - Feels like talking to an experienced healthcare provider


3. IDENTITY (0-5)
Evaluates whether the chatbot maintains a professional medical tone throughout.

Score 0 - Unprofessional:
  - Inappropriate or offensive tone
  - Casual or flippant throughout
  - No medical professionalism evident

Score 1 - Poor Professional Tone:
  - Doesn't sound like medical professional
  - Too casual or dismissive
  - Lacks empathy and professionalism

Score 2 - Somewhat Professional:
  - Inconsistent professional tone
  - Alternates between professional and casual
  - Lacks consistent warmth or empathy

Score 3 - Adequately Professional:
  - Acceptable medical tone but improvable
  - Either needs more warmth or more professionalism
  - Functional but not exemplary

Score 4 - Highly Professional:
  - Good professional tone with empathy
  - Warm and supportive consistently
  - Sounds like caring healthcare provider
  - Minor inconsistencies in tone

Score 5 - Excellent Professional Tone:
  - Perfect medical professional demeanor throughout
  - Consistently warm, empathetic, and supportive
  - Balances professionalism with genuine care
  - Maintains appropriate boundaries while being personable
  - Tone quality never wavers across entire conversation
