# Supplementary material for: Japanese-Language AI Agent System for Human Papillomavirus Vaccine Infoveillance and Public Communication: Development and Feasibility Evaluation
Source: JMIR Infodemiology. 2026 May 21;6:e90295. doi: 10.2196/90295 (PMC13193703; doi:10.2196/90295)
Supplement: Multimedia Appendix 4 [file infodemiology-v6-e90295-s004.txt]

Report Main Text Evaluation Scoring Criteria

This rubric is used to evaluate the main text content of generated reports. Each report section (News Trends, Research Progress, Social Media Analysis, Chat Analysis) is assessed on three dimensions, each scored on a 0-5 scale.


1. COMPLETENESS (0-5)
Evaluates whether the section contains all necessary components and sufficient content depth.

Score 0: Section is missing or completely empty

Score 1: Section exists but severely incomplete (missing 2+ major components: heading/main body/key content)

Score 2: Section has basic structure but missing substantial content (missing 1 major component or very thin content)

Score 3: Section is mostly complete but lacks some depth or detail in certain areas

Score 4: Section is complete with good structure and content, minor improvements possible

Score 5: Section is fully complete with comprehensive heading, well-developed main body, and clear conclusions


2. CORRECTNESS (0-5)
Evaluates whether the information presented is factually accurate and well-supported.

Score 0: Information is completely incorrect or fabricated, no factual basis

Score 1: Major factual errors or misrepresentations that undermine credibility

Score 2: Several noticeable inaccuracies or questionable claims, but some correct information

Score 3: Mostly correct with minor inaccuracies that don't significantly impact overall message

Score 4: Information appears accurate and well-grounded, with only trivial issues if any

Score 5: All information is accurate, well-supported, and correctly interpreted from sources


3. HELPFULNESS (0-5)
Evaluates whether the content provides value for medical institutions and policymakers.

Score 0: No value for medical institutions or policymakers, irrelevant content

Score 1: Minimal value, largely generic information with little actionable insight

Score 2: Some useful information but lacks depth or actionable recommendations

Score 3: Moderately helpful with relevant insights, though could be more specific or actionable

Score 4: Very helpful with specific, relevant insights and practical recommendations

Score 5: Extremely valuable with comprehensive insights, clear actionable recommendations, and strategic guidance for medical institutions and policymakers
