# Supplementary material for: Japanese-Language AI Agent System for Human Papillomavirus Vaccine Infoveillance and Public Communication: Development and Feasibility Evaluation
Source: JMIR Infodemiology. 2026 May 21;6:e90295. doi: 10.2196/90295 (PMC13193703; doi:10.2196/90295)
Supplement: Multimedia Appendix 5 [file infodemiology-v6-e90295-s005.txt]

Report Reference Evaluation Scoring Criteria

This rubric is used to evaluate the references and citations in generated reports. Each report section is assessed on two dimensions, each scored on a 0-5 scale.


1. REFERENCE VALIDITY (0-5)
Evaluates whether references exist and are accessible (via URL validation or database lookup).

Score 0: No references exist or all references are invalid/inaccessible

Score 1: Less than 20% of references are valid or accessible

Score 2: 20-40% of references are valid or accessible

Score 3: 40-60% of references are valid or accessible

Score 4: 60-80% of references are valid or accessible

Score 5: More than 80% of references are valid and accessible


2. CITATION CORRECTNESS (0-5)
Evaluates whether citations are properly used and accurately support the claims made in the text.

Score 0: Citations are completely misused, fabricated, or don't support the claims made

Score 1: Major citation errors, most citations don't properly support the claims

Score 2: Several citation issues, some citations are improperly used or don't match claims

Score 3: Mostly correct citations with minor misalignments between claims and sources

Score 4: Citations are well-used and properly support claims, with only trivial issues

Score 5: All citations are correctly used, properly support claims, and accurately represent source content
