# Supplementary material for: Japanese-Language AI Agent System for Human Papillomavirus Vaccine Infoveillance and Public Communication: Development and Feasibility Evaluation
Source: JMIR Infodemiology. 2026 May 21;6:e90295. doi: 10.2196/90295 (PMC13193703; doi:10.2196/90295)
Supplement: Multimedia Appendix 9 [file infodemiology-v6-e90295-s009.xlsx]

## Sheet: A
report date	section	main text			reference
		COMPLETENESS	CORRECTNESS	HELPFULNESS	REFERENCE VALIDITY	CITATION CORRECTNESS
2020-01-31	news	4	5	3	5	4
	paper	5	5	5	5	5
	social media	4	5	4
	chat	5	5	4
2020-07-31	news	5	5	4	5	4
	paper	5	5	5	5	3
	social media	5	4	4
	chat	5	5	4
2020-09-30	news	5	5	4	5	5
	paper	5	5	5	5	4
	social media	4	4	4
	chat	5	5	4
2020-10-31	news	5	5	4	5	4
	paper	5	5	5	5	3
	social media	5	5	4
	chat	5	5	4

## Sheet: B
report date	section	main text			reference
		COMPLETENESS	CORRECTNESS	HELPFULNESS	REFERENCE VALIDITY	CITATION CORRECTNESS
2020-01-31	news	4	5	4	5	5
	paper	5	5	5	5	5
	social media	5	5	4
	chat	5	5	4
2020-07-31	news	5	5	5	5	4
	paper	5	5	5	5	4
	social media	5	4	4
	chat	5	5	4
2020-09-30	news	4	5	4	5	5
	paper	5	4	5	5	4
	social media	4	5	4
	chat	5	5	4
2020-10-31	news	5	5	4	5	4
	paper	5	5	4	5	4
	social media	5	5	4
	chat	5	5	3

## Sheet: C
report date	section	main text			reference
		COMPLETENESS	CORRECTNESS	HELPFULNESS	REFERENCE VALIDITY	CITATION CORRECTNESS
2020-01-31	news	5	5	4	5	4
	paper	5	5	5	5	4
	social media	5	5	4
	chat	5	5	3
2020-07-31	news	5	5	4	5	4
	paper	5	5	4	5	5
	social media	5	4	4
	chat	5	5	4
2020-09-30	news	5	5	4	5	5
	paper	5	5	4	5	4
	social media	4	4	4
	chat	5	5	4
2020-10-31	news	5	5	4	5	4
	paper	5	5	4	5	4
	social media	4	5	4
	chat	5	5	4

## Sheet: total
report date	section	main text			reference
		COMPLETENESS	CORRECTNESS	HELPFULNESS	REFERENCE VALIDITY	CITATION CORRECTNESS
2020-01-31	news	4.33 ± 0.58	5. ± 0.	3.67 ± 0.58	5. ± 0.	4.33 ± 0.58
	paper	5. ± 0.	5. ± 0.	5. ± 0.	5. ± 0.	4.67 ± 0.58
	social media	4.67 ± 0.58	5. ± 0.	4. ± 0.
	chat	5. ± 0.	5. ± 0.	3.67 ± 0.58
2020-07-31	news	5. ± 0.	5. ± 0.	4.33 ± 0.58	5. ± 0.	4. ± 0.
	paper	5. ± 0.	5. ± 0.	4.67 ± 0.58	5. ± 0.	4. ± 1.
	social media	5. ± 0.	4. ± 0.	4. ± 0.
	chat	5. ± 0.	5. ± 0.	4. ± 0.
2020-09-30	news	4.67 ± 0.58	5. ± 0.	4. ± 0.	5. ± 0.	5. ± 0.
	paper	5. ± 0.	4.67 ± 0.58	4.67 ± 0.58	5. ± 0.	4. ± 0.
	social media	4. ± 0.	4.33 ± 0.58	4. ± 0.
	chat	5. ± 0.	5. ± 0.	4. ± 0.
2020-10-31	news	5. ± 0.	5. ± 0.	4. ± 0.	5. ± 0.	4. ± 0.
	paper	5. ± 0.	5. ± 0.	4.33 ± 0.58	5. ± 0.	3.67 ± 0.58
	social media	4.67 ± 0.58	5. ± 0.	4. ± 0.
	chat	5. ± 0.	5. ± 0.	3.67 ± 0.58
total	news	4.83 ± 0.38	4.88 ± 0.33	4.13 ± 0.49	5. ± 0.	4.21 ± 0.59
