# Supplementary material for: Japanese-Language AI Agent System for Human Papillomavirus Vaccine Infoveillance and Public Communication: Development and Feasibility Evaluation
Source: JMIR Infodemiology. 2026 May 21;6:e90295. doi: 10.2196/90295 (PMC13193703; doi:10.2196/90295)
Supplement: Multimedia Appendix 10 [file infodemiology-v6-e90295-s010.txt]

Report main text evaluation results by section (n = 4 reports, 3 evaluators each)
Report Period	Section		Completeness	Correctness	Helpfulness
				
January 2020	News		4.33 ± 0.58	5.00 ± 0.00	3.67 ± 0.58
		Paper		5.00 ± 0.00	5.00 ± 0.00	5.00 ± 0.00
		Social Media	4.67 ± 0.58	5.00 ± 0.00	4.00 ± 0.00
		Chat		5.00 ± 0.00	5.00 ± 0.00	3.67 ± 0.58
July 2020	News		5.00 ± 0.00	5.00 ± 0.00	4.33 ± 0.58
		Paper		5.00 ± 0.00	5.00 ± 0.00	4.67 ± 0.58
		Social Media	5.00 ± 0.00	4.00 ± 0.00	4.00 ± 0.00
		Chat		5.00 ± 0.00	5.00 ± 0.00	4.00 ± 0.00
September 2020	News		4.67 ± 0.58	5.00 ± 0.00	4.00 ± 0.00
		Paper		5.00 ± 0.00	4.67 ± 0.58	4.67 ± 0.58
		Social Media	4.00 ± 0.00	4.33 ± 0.58	4.00 ± 0.00
		Chat		5.00 ± 0.00	5.00 ± 0.00	4.00 ± 0.00
October 2020	News		5.00 ± 0.00	5.00 ± 0.00	4.00 ± 0.00
		Paper		5.00 ± 0.00	5.00 ± 0.00	4.33 ± 0.58
		Social Media	4.67 ± 0.58	5.00 ± 0.00	4.00 ± 0.00
		Chat		5.00 ± 0.00	5.00 ± 0.00	3.67 ± 0.58


Report reference evaluation results by section (n = 4 reports, 3 evaluators each)
Report Period	Section	Completeness	Correctness
			
January 2020	News	5.00 ± 0.00	4.33 ± 0.58
		Paper	5.00 ± 0.00	4.67 ± 0.58
July 2020	News	5.00 ± 0.00	4.00 ± 0.00
		Paper	5.00 ± 0.00	4.00 ± 0.00
September 2020	News	5.00 ± 0.00	5.00 ± 0.00
		Paper	5.00 ± 0.00	4.00 ± 0.00
October 2020	News	5.00 ± 0.00	4.00 ± 0.00
		Paper	5.00 ± 0.00	3.67 ± 0.58
Overall		News	5.00 ± 0.00	4.33 ± 0.50
		Paper	5.00 ± 0.00	4.08 ± 0.66
